# Supplementary material for: The Immune and Non-Immune Pathways That Drive Chronic Gastrointestinal Helminth Burdens in the Wild
Source: Front Immunol. 2018 Feb 5;9:56. doi: 10.3389/fimmu.2018.00056 (PMC5807686; doi:10.3389/fimmu.2018.00056)
Supplement: Supplementary file 2 [file presentation_1.zip]

Archive with 3 entries (2 files):
- multiqc_report.html
- __MACOSX/
- __MACOSX/._multiqc_report.html
